# Supplementary material for: Synthesis of Selenium-Decorated N-Oxide Isoquinolines: Arylseleninic Acids in Selenocyclization Reactions
Source: J Org Chem. 2024 Aug 1;89(16):11272–80. doi: 10.1021/acs.joc.4c00944 (PMC11334173; doi:10.1021/acs.joc.4c00944)
Supplement: Supplementary file 2 — jo4c00944_si_002.zip [file jo4c00944_si_002.zip]

Archive with 84 entries (63 files):
- FID for publication/3a/
- FID for publication/3a/13C.mnova
- FID for publication/3a/1H.mnova
- FID for publication/3a/77Se.mnova
- FID for publication/3b/
- FID for publication/3b/13C.mnova
- FID for publication/3b/1H.mnova
- FID for publication/3b/77Se.mnova
- FID for publication/3c/
- FID for publication/3c/13C.mnova
- FID for publication/3c/1H.mnova
- FID for publication/3c/77Se.mnova
- FID for publication/3d/
- FID for publication/3d/13C.mnova
- FID for publication/3d/1H.mnova
- FID for publication/3d/77Se.mnova
- FID for publication/3e/
- FID for publication/3e/13C.mnova
- FID for publication/3e/1H.mnova
- FID for publication/3e/77Se.mnova
- FID for publication/3f/
- FID for publication/3f/13C.mnova
- FID for publication/3f/1H.mnova
- FID for publication/3f/77Se.mnova
- FID for publication/3g/
- FID for publication/3g/13C.mnova
- FID for publication/3g/1H.mnova
- FID for publication/3g/77Se.mnova
- FID for publication/3h/
- FID for publication/3h/13C.mnova
- FID for publication/3h/1H.mnova
- FID for publication/3h/77Se.mnova
- FID for publication/3i/
- FID for publication/3i/13C.mnova
- FID for publication/3i/1H.mnova
- FID for publication/3i/77Se.mnova
- FID for publication/3j/
- FID for publication/3j/13C.mnova
- FID for publication/3j/1H.mnova
- FID for publication/3j/77Se.mnova
- FID for publication/3k/
- FID for publication/3k/13C.mnova
- FID for publication/3k/1H.mnova
- FID for publication/3k/77Se.mnova
- FID for publication/3l/
- FID for publication/3l/13C.mnova
- FID for publication/3l/1H.mnova
- FID for publication/3l/77Se.mnova
- FID for publication/3m/
- FID for publication/3m/13C.mnova
- FID for publication/3m/1H.mnova
- FID for publication/3m/77Se.mnova
- FID for publication/3n/
- FID for publication/3n/13C.mnova
- FID for publication/3n/1H.mnova
- FID for publication/3n/77Se.mnova
- FID for publication/3o/
- FID for publication/3o/13C.mnova
- FID for publication/3o/1H.mnova
- FID for publication/3o/77Se.mnova
- FID for publication/3p/
- FID for publication/3p/13C.mnova
- FID for publication/3p/1H.mnova
- FID for publication/3p/77Se.mnova
- FID for publication/3q/
- FID for publication/3q/13C.mnova
- FID for publication/3q/1H.mnova
- FID for publication/3q/77Se.mnova
- FID for publication/3r/
- FID for publication/3r/13C.mnova
- FID for publication/3r/1H.mnova
- FID for publication/3r/77Se.mnova
- FID for publication/3s/
- FID for publication/3s/13C.mnova
- FID for publication/3s/1H.mnova
- FID for publication/3s/77Se.mnova
- FID for publication/4/
- FID for publication/4/13C.mnova
- FID for publication/4/1H.mnova
- FID for publication/4/77Se.mnova
- FID for publication/6/
- FID for publication/6/13C.mnova
- FID for publication/6/1H.mnova
- FID for publication/6/77Se.mnova
